# Supplementary material for: Three simple and cost-effective assays for AAC(6′)-Ib-cr enzyme activity
Source: Front Microbiol. 2025 Apr 25;16:1513425. doi: 10.3389/fmicb.2025.1513425 (PMC12061968; doi:10.3389/fmicb.2025.1513425)
Supplement: Supplementary file 2 [file Table_1.xls]

## Sheet: Sheet1
TABLE S1. Primers used in this study
Gene	Primer	Sequence(5'→3')	Amplicon size(bp)	Reference
gyrA	gyrA-F	CGACCTTGCGAGAGAAAT	626	38
	gyrA-R	GTTCCATCAGCCCTTCAA
parC	parC-F	TGAATTTACGGAAAACGCCTA	534	38
	parC-R	GCCACTTCACGCAGGTTATG
PMgyrA(for P.mirabilis)	PMgyrA-F	ACTGAAGCCAGTACACCG	271	39
	PMgyrA-R	GATCTTCGCCATACGAAC
PMparC(for P.mirabilis)	PMparC-F	ACAGCGTCGTATCGTCTAT	331	39
	PMparC-R	CAGGGTGCCATCAAAAT
qnrA	qnrA-F	ACGCCAGGATTTGAGTGAC	565	38
	qnrA-R	CCAGGCACAGATCTTGAC
qnrB	qnrB-F	GGCACTGAATTTATCGGC	431	38
	qnrB-R	TCCGAATTGGTCAGATCG
qnrC	qnrC-F	GGGTTGTACATTTATTGAATCG	307	40
	qnrC-R	CACCTACCCATTTATTTTCA
qnrD	qnrD-F	CGAGATCAATTTACGGGGAATA	582	This study
	qnrD-R	AACAAGCTGAAGCGCCTG
qnrS	qnrS-F	GCAAGTTCATTGAACAGGGT	428	40
	qnrS-R	TCTAAACCGTCGAGTTCGGCG
qepA	qepA-F	TCAGCAGCATCACCGGC	243	This study
	qepA-R	CCGCCGCGCTGTTGATC
aac(6')-Ⅰb-cr	aac(6')-Ⅰb-cr-F	TTGCGATGCTCTATGAGTGGCTA	482	40
	aac(6')-Ⅰb-cr-R	CTCGAATGCCTGGCGTGTTT
